# Supplementary material for: Demonstration of microchimerism in pregnant sows and effects of congenital PRRSV infection
Source: Vet Res. 2012 Mar 16;43(1):19. doi: 10.1186/1297-9716-43-19 (PMC3368719; doi:10.1186/1297-9716-43-19)
Supplement: Additional file 2 — Virological, PCR and FISH findings in female fetuses. [file 1297-9716-43-19-S2.XLS]

## Sheet: Sheet1
Virological, PCR and FISH findings in female fetuses
Dam	No	Female fetuses	Number of contacts with male fetuses	PRRSV titre (log10 TCID50/ml) of fetal sera	Number of PRRSV-positive cells/10mm2†			PCR results			FISH results Number of male cells‡
					Lungs	Liver		SRY	ZFX		Female lungs	Female liver
I70	1	F1	0	-	0	0		na	na		0	0
	2	F2	1	-	0	0		+	+		0	0
	3	F7	1	-	0	0		+	+		0	0
	4	F8	0	-	0	0		+	+		0	0
	5	F9	0	-	0	0		+	+		0	0
	6	F10	0	-	0	0		na	na		nt	nt
	7	F11	0	-	0	0		+	+		nt	nt
I90-1	1	F1	1	6.0	10	38		+	+		0	0
	2	F4	2	4.8	8	45		+	+		0	0
	3	F6	1	4.8	6	53		+	+		0	0
	4	F7	1	3.8	0	0		+	+		0	0
	5	F9	2	4.8	7	6		+	+		1	1
	6	F11	1	4.1	0	0		+	+		nt	nt
	7	F12	0	4.8	3	13		+	+		nt	nt
	8	F13	0	7.3	0	10		+	+		nt	nt
	9	F14	0	4.8	0	0		+	+		nt	nt
I90-2	1	F1	1	-	0	0		-	+		1	4
	2	F3	2	-	0	0		+	+		0	0
	3	F9	2	-	0	0		-	+		0	0
	4	F11	1	4.8	0	1		-	+		2	0
	5	F14	1	-	0	0		-	+		0	0
I90-3	1	F1	0	-	0	0		-	+		0	0
	2	F2	0	-	0	0		+	+		nt	nt
	3	F3	0	-	0	0		-	+		0	0
	4	F5	1	-	0	0		-	+		0	0
	5	F6	0	-	0	0		-	+		0	0
	6	F7	1	-	0	0		+	+		nt	nt
	7	F11	2	2.2	0	0		+	+		0	0
	8	F13	2	-	0	0		-	+		nt	nt
	9	F16	2	-	0	0		-	+		nt	nt
I90-4	1	F1	0	-	0	0		-	+		na	nt
	2	F2	0	4.0	1	0		-	+		na	2
	3	F3	0 or 1	5.3	3	17		+	+		na	0
		NA4	0 or 1	na	na	na		na	na		na	na
		NA5	1 or 2	na	na	na		na	na		na	na
	4	F8	1	5.3	0	2		+	+		na	5
	5	F9	0	4.3	0	1		-	+		na	0
	6	F10	0	-	0	0		-	+		na	1
	7	F11	0	-	0	0		na	na		na	nt
	8	F12	0	-	0	0		na	na		na	nt
I90-5	1	F1	0	-	0	0		-	+		na	nt
	2	F2	0	-	0	0		-	+		na	nt
	3	F4	2	4.0	0	0		+	+		na	1
	4	F6	2	-	0	0		+	+		na	1
	5	F10	1	3.3	2	1		-	+		na	11
	6	F11	0	3.8	1	0		na	na		na	nt
	7	F12	0	4.0	2	0		-	+		na	0
	8	F13	1	-	0	0		-	+		na	nt
	9	F16	1	4.3	2	1		-	+		na	1
Con-1		F2		-	0	0		+	+		0	0
	1		1
	2	F3	1	-	0	0		-	+		0	0
	3	F7	1	-	0	0		-	+		1	0
	4	F8	1	-	0	0		-	+		0	0
	5	F10	1	-	0	0		-	+		nt	nt
	6	F11	0	-	0	0		+	+		2	0
	7	F12	1	-	0	0		+	+		nt	nt
Con-2	1	F1	0	-	0	0		-	+		0	1
	2	F2	1	-	0	0		-	+		0	0
	3	F4	2	-	0	0		-	+		nt	nt
	4	F7	1	-	0	0		-	+		2	0
	5	F8	0	-	0	0		-	+		nt	nt
	6	F9	0	-	0	0		na	na		nt	nt
	7	F10	1	-	0	0		-	+		nt	nt
	8	F12	2	-	0	0		+	+		0	1
	9	F14	1	-	0	0		+	+		0	2
	10	F15	0	-	0	0		-	+		nt	nt
	11	F16	0	-	0	0		-	+		nt	nt
Con-3	1	F1	0	-	0	0		-	+		2	2
	2	F2	0	-	0	0		+	+		0	0
	3	F3	1	-	0	0		+	+		0	2
	4	F5	2	-	0	0		+	+		22	1
	5	F9	1	-	0	0		-	+		nt	nt
	6	F10	1	-	0	0		-	+		nt	nt
	7	F13	2	-	0	0		-	+		0	0
,-: PRRSV titres in sera <1.0 (detection limit) were considered to be negative. †: PRRSV-infected cells in the fetal tissues were detected with PRRSV-specific immunofluorescence (IF) staining in frozen sections as previously described [22]. Identification, localization and quantification of the virus antigen-positive cells were performed using a Leica DM/RBE fluorescence microscope (Leica Microsy…
