# Supplementary material for: Demonstration of microchimerism in pregnant sows and effects of congenital PRRSV infection
Source: Vet Res. 2012 Mar 16;43(1):19. doi: 10.1186/1297-9716-43-19 (PMC3368719; doi:10.1186/1297-9716-43-19)
Supplement: Additional file 3 — Virological, PCR and FISH findings in male fetuses. [file 1297-9716-43-19-S3.XLS]

## Sheet: Sheet1
Virological, PCR and FISH findings in male fetuses
Dam	No	Male fetuses	Number of contacts with female fetuses	PRRSV titre (log10 TCID50/mL) of fetal sera	Number of PRRSV-positive cells/10 mm2†			FISH results Number of female cells‡
					Lungs	Liver		Male lungs	Male liver
I70	1	M3	1	-	0	0		3	0
	2	M4	0	-	0	0		na	na
	3	M5	0	-	0	0		0	0
	4	M6	1	-	0	0		2	2
I90-1	1	M2	1	4.5	6	6		0	1
	2	M3	1	4.5	0	5		0	3
	3	M5	2	3.8	0	0		0	2
	4	M8	2	7.3	0	0		1	0
	5	M10	2	4.8	1	7		0	1
I90-2	1	M2	2	-	0	0		0	2
	2	M4	1	-	0	0		nt	nt
	3	M5	0	-	0	0		nt	nt
	4	M6	0	-	0	0		4	0
	5	M7	0	-	0	0		0	0
	6	M8	1	-	0	0		1	4
	7	M10	2	-	0	0		nt	nt
	8	M12	1	-	0	0		nt	nt
	9	M13	1	5.3	0	0		0	1
I90-3	1	M4	2	-	0	0		2	3
	2	M8	1	-	0	0		0	0
	3	M9	0	-	0	0		0	2
	4	M10	1	-	0	0		nt	nt
	5	M12	2	3.6	0	0		0	1
	6	M14	1	-	0	0		0	0
	7	M15	1	-	0	0		nt	nt
	8	M17	1	-	0	0		nt	nt
I90-4		NA4		na	na	na		na	na
			1 or 2
		NA5	na	na	na	na		na	na
	1	M6	0 or 1	na	0	0		na	0
	2	M7	1	5.1	5	15		na	0
I90-5		M3		-	0	0		na	0
	1		2
	2	M5	2	-	0	0		na	1
	3	M7	1 or 2	-	0	0		na	nt
		NA8	0	na	na	na		na	na
	4	M9	1 or 2	-	0	0		na	1
	5	M14	1	3.8	1	3		na	0
	6	M15	1	4.0	0	2		na	0
Con-1		M1		-	0	0		1	1
	1		1
	2	M4	1	-	0	0		1	1
	3	M5	0	-	0	0		0	1
	4	M6	1	-	0	0		1	0
	5	M9	2	-	0	0		2	0
	6	M13	1	-	0	0		nt	nt
Con-2		M3		-	0	0		0	1
	1		2
	2	M5	1	-	0	0		1	0
	3	M6	1	-	0	0		4	0
	4	M11	2	-	0	0		0	0
	5	M13	2	-	0	0		3	0
Con-3	1	M4	2	-	0	0		1	3
	2	M6	1	-	0	0		2	1
	3	M7	0	-	0	0		nt	nt
	4	M8	1	-	0	0		nt	nt
	5	M11	1	-	0	0		0	0
	6	M12	1	-	0	0		8	4
	7	M14	1	-	0	0		nt	nt
	8	M15	0	-	0	0		10	0
,-: PRRSV titres in sera <1.0 (detection limit) were considered to be negative. †: PRRSV-infected cells in the fetal tissues were detected with PRRSV-specific immunofluorescence (IF) staining in frozen sections as previously described [22]. Identification, localization and quantification of the virus antigen-positive cells were performed using a Leica DM/RBE fluorescence microscope (Leica Microsy…
