# Supplementary material for: Demonstration of microchimerism in pregnant sows and effects of congenital PRRSV infection
Source: Vet Res. 2012 Mar 16;43(1):19. doi: 10.1186/1297-9716-43-19 (PMC3368719; doi:10.1186/1297-9716-43-19)
Supplement: Additional file 4 — The statistical analyses of FISH data. [file 1297-9716-43-19-S4.XLS]

## Sheet: Sheet1
Difference in number of female fetuses with microchimeric cells between PRRSV- inoculated and non-inoculated control dams
		PRRSV-inoculated dams*	Non-inoculated control dams*	Total
Microchimeric cells within fetal tissues	Yes	3	9	12
	No	12	6	18
Total		15	15	30
P>0.05 by Chi-square test. *Data were obtained from dams I90-1, I90-2 and I90-3 (inoculated at 90 days of gestation and sampled at 100 days of gestation) and Con-1, Con-2 and Con-3 dams (non-inoculated control dams sampled at 100 days of gestation). The rest of dams were excluded from statistical analyses because they where sampled at a different stage of gestation (I70 at 80 days of gestation an…
Difference in number of male fetuses with microchimeric cells between PRRSV-inoculated and non-inoculated control dams
		PRRSV-inoculated dams*	Non-inoculated control dams*	Total
Microchimeric cells within fetal tissues	Yes	12	13	25
	No	3	2	5
Total		15	15	30
P>0.05 by Fisher exact test. *Data were obtained from dams I90-1, I90-2 and I90-3 (inoculated at 90 days of gestation and sampled at 100 days of gestation) and Con-1, Con-2 and Con-3 dams (non-inoculated control dams sampled at 100 days of gestation). The rest of dams were excluded from statistical analyses because they where sampled at a different stage of gestation (I70 at 80 days of gestation …
Difference between number of male and female fetuses with microchimeric cells within tissues
		Female fetuses*	Male fetuses*	Total
Microchimeric cells within fetal tissues	Yes	12	25	37
	No	18	5	23
Total		30	30	60
P<0.05 by Chi-square test. *Data were obtained from dams I90-1, I90-2, I90-3, Con-1, Con-2 and Con-3 dams (sampled at 100 days of gestation). The rest of dams were excluded from statistical analyses because they where sampled at a different stage of gestation (I70 at 80 days of gestation and I90-4, I90-5 at 110 days of gestation).
